# Supplementary material for: TDM-Guided Dalbavancin Treatment for Complex Staphylococcus aureus Osteoarticular Infections in Children
Source: Antibiotics (Basel). 2026 Feb 3;15(2):162. doi: 10.3390/antibiotics15020162 (PMC12937467; doi:10.3390/antibiotics15020162)
Supplement: Supplementary file 1 [file antibiotics-15-00162-s001.zip]

Archive with 1 entries (1 files):
- antibiotics-4101266-supplementary.pdf
